# Supplementary material for: Coping Strategies Used by Newly Appointed Nurse Educators During Transition from Clinical Practice to Academia: A Qualitative Study
Source: Nurs Rep. 2025 Oct 15;15(10):367. doi: 10.3390/nursrep15100367 (PMC12567427; doi:10.3390/nursrep15100367)
Supplement: Supplementary file 1 [file nursrep-15-00367-s001.zip]

Archive with 1 entries (1 files):
- nursrep-3889150-supplementary.pdf
